# Supplementary material for: Hanging by a thread: unusual nocturnal resting behaviour in a jumping spider
Source: Front Zool. 2021 May 17;18:23. doi: 10.1186/s12983-021-00410-3 (PMC8127284; doi:10.1186/s12983-021-00410-3)
Supplement: Supplementary file 1 — Additional file 1: Supplementary methods S1 and S2. S1: Additional methods and supplementary figures S1 to S5; S2: R-Script of data analysis. [file 12983_2021_410_MOESM1_ESM.zip]

Archive with 2 entries (2 files):
- Supplementary methods S1.pdf
- Supplementary methods S2.pdf
