# Supplementary material for: Hanging by a thread: unusual nocturnal resting behaviour in a jumping spider
Source: Front Zool. 2021 May 17;18:23. doi: 10.1186/s12983-021-00410-3 (PMC8127284; doi:10.1186/s12983-021-00410-3)
Supplement: Supplementary file 2 — Additional file 2: Dataset S1. Data generated and analysed during the study. [file 12983_2021_410_MOESM2_ESM.csv]

date	time	spiderID	marked	obs_type	sex	maturity	sex_maturity	plot	heightanchor	heightspider	heightdrop	draglength	disturbance	response	releaseday	startplot	plotfound	dayfound	daypassed	coordall_x	coordall_y	coordplot_x	coordplot_y	distperday	dist	comment
9/15/2020	11:00-12:00	E2002	yes	release	male	adult	adult male	4	NA	NA	NA	NA	NA	NA	0	4	4	0	0	86	521	86	121	NA	NA
9/15/2020	22:00-23:00	E2002	yes	catch	male	adult	adult male	5	NA	20	NA	NA	NA	NA	0	4	5	0.5	0.5	125	342	125	142	366.39869	183.199345
9/15/2020	11:00-12:00	E2003	yes	release	male	adult	adult male	10	NA	NA	NA	NA	NA	NA	0	10	10	0	0	460	681	110	81	NA	NA
9/15/2020	11:00-12:00	E2004	yes	release	male	adult	adult male	11	NA	NA	NA	NA	NA	NA	0	11	11	0	0	463	927	113	127	NA	NA
9/15/2020	11:00-12:00	E2005	yes	release	male	adult	adult male	5	NA	NA	NA	NA	NA	NA	0	5	5	0	0	86	273	86	73	NA	NA
9/15/2020	22:00-23:00	E2005	yes	catch	male	adult	adult male	6	NA	15	NA	NA	NA	NA	0	5	6	0.5	0.5	62	142	62	142	266.3606578	266.3606578
9/19/2020	21:00-23:00	E2005	yes	catch	male	adult	adult male	3	20	18	NA	2	LD	1	0	5	3	4.5	4.5	99	639	99	39	124.5938401	498.3753605	f
9/15/2020	11:00-12:00	E2006	yes	release	male	adult	adult male	9	NA	NA	NA	NA	NA	NA	0	9	9	0	0	461	474	111	74	NA	NA
9/15/2020	11:00-12:00	E2007	yes	release	male	adult	adult male	1	NA	NA	NA	NA	NA	NA	0	1	1	0	0	96	1086	96	86	NA	NA
9/16/2020	9:00-11:00	E2007	yes	catch	male	adult	adult male	1	NA	NA	NA	NA	NA	NA	0	1	1	1	1	154	1054	154	54	66.24198065	66.24198065
9/18/2020	11:00-12:00	E2007	yes	catch	male	adult	adult male	1	NA	NA	NA	NA	NA	NA	0	1	1	3	3	141	1042	141	42	8.845903006	17.69180601
9/19/2020	12:00-14:10	E2007	yes	catch	male	adult	adult male	1	NA	NA	NA	NA	NA	NA	0	1	1	4	4	91	1019	91	19	55.03635162	55.03635162	b
9/20/2020	11:00-13:00	E2007	yes	catch	male	adult	adult male	1	NA	NA	NA	NA	NA	NA	0	1	1	5	5	144	1144	144	144	135.7718675	135.7718675	f
9/22/2020	11:00-13:00	E2007	yes	catch	male	adult	adult male	1	25	23	NA	2	HD	1	0	1	1	7	7	96	1037	96	37	58.63659267	117.2731853	b
9/15/2020	11:00-12:00	E2008	yes	release	male	adult	adult male	8	NA	NA	NA	NA	NA	NA	0	8	8	0	0	462	317	112	317	NA	NA
9/17/2020	10:30-11:30	E2008	yes	catch	male	adult	adult male	7	NA	NA	NA	NA	NA	NA	0	8	7	2	2	448	132	98	132	92.76448674	185.5289735	f
9/19/2020	12:00-14:10	E2008	yes	catch	male	adult	adult male	7	NA	NA	NA	NA	NA	NA	0	8	7	4	4	469	46	119	46	44.26341605	88.52683209	b
9/20/2020	11:00-13:00	E2008	yes	catch	male	adult	adult male	7	NA	NA	NA	NA	NA	NA	0	8	7	5	5	480	28	130	28	21.09502311	21.09502311	b
9/15/2020	11:00-12:00	E2009	yes	release	male	adult	adult male	10	NA	NA	NA	NA	NA	NA	0	10	10	0	0	455	732	105	132	NA	NA
9/15/2020	11:00-12:00	E2010	yes	release	male	adult	adult male	7	NA	NA	NA	NA	NA	NA	0	7	7	0	0	462	122	122	122	NA	NA
9/15/2020	11:00-12:00	E2011	yes	release	female	adult	adult female	3	NA	NA	NA	NA	NA	NA	0	3	3	0	0	93	719	93	119	NA	NA
9/17/2020	10:30-11:30	E2011	yes	catch	female	adult	adult female	5	NA	NA	NA	NA	NA	NA	0	3	5	2	2	82	309	82	109	205.0737672	410.1475344	b
9/15/2020	11:00-12:00	E2012	yes	release	male	adult	adult male	12	NA	NA	NA	NA	NA	NA	0	12	12	0	0	450	1082	100	82	NA	NA
9/16/2020	9:00-11:00	E2012	yes	catch	male	adult	adult male	1	NA	NA	NA	NA	NA	NA	0	12	1	1	1	182	1049	182	49	270.024073	270.024073
9/15/2020	11:00-12:00	E2013	yes	release	female	adult	adult female	2	NA	NA	NA	NA	NA	NA	0	2	2	0	0	102	922	102	122	NA	NA
9/15/2020	11:00-12:00	E2014	yes	release	male	adult	adult male	3	NA	NA	NA	NA	NA	NA	0	3	3	0	0	93	681	93	81	NA	NA
9/15/2020	11:00-12:00	E2015	yes	release	female	adult	adult female	4	NA	NA	NA	NA	NA	NA	0	4	4	0	0	86	473	86	73	NA	NA
9/15/2020	11:00-12:00	E2016	yes	release	female	adult	adult female	1	NA	NA	NA	NA	NA	NA	0	1	1	0	0	95	1118	95	118	NA	NA
9/16/2020	9:00-11:00	E2016	yes	catch	female	adult	adult female	1	NA	NA	NA	NA	NA	NA	0	1	1	2	2	75	1054	75	54	33.52610923	67.05221846
9/21/2020	11:00-12:00	E2016	yes	catch	female	adult	adult female	2	NA	NA	NA	NA	NA	NA	0	1	2	6	6	181	950	181	150	37.12478956	148.4991582	f
9/15/2020	11:00-12:00	E2018	yes	release	female	subadult	subadult female	2	NA	NA	NA	NA	NA	NA	0	2	2	0	0	97	881	97	81	NA	NA
9/15/2020	11:00-12:00	E2019	yes	release	male	adult	adult male	7	NA	NA	NA	NA	NA	NA	0	7	7	0	0	454	77	104	77	NA	NA
9/15/2020	11:00-12:00	E2020	yes	release	male	adult	adult male	6	NA	NA	NA	NA	NA	NA	0	6	6	0	0	94	122	94	122	NA	NA
9/15/2020	11:00-12:00	E2021	yes	release	undefined	juvenile	juvenile	6	NA	NA	NA	NA	NA	NA	0	6	6	0	0	94	68	94	68	NA	NA
9/22/2020	20:30-22:00	E2021	yes	catch	undefined	juvenile	juvenile	7	NA	NA	NA	NA	NA	NA	0	6	7	7.5	7.5	407	3	57	3	42.62372839	319.677963
9/15/2020	11:00-12:00	E2022	yes	release	male	subadult	subadult male	11	NA	NA	NA	NA	NA	NA	0	11	11	0	0	459	876	109	76	NA	NA
9/17/2020	21:00-23:00	E2022	yes	catch	male	subadult	subadult male	11	NA	NA	NA	NA	NA	NA	0	11	11	2.5	2.5	427	853	77	53	15.7632484	39.40812099	f
9/15/2020	11:00-12:00	E2023	yes	release	female	adult	adult female	12	NA	NA	NA	NA	NA	NA	0	12	12	0	0	457	1117	107	117	NA	NA
9/15/2020	11:00-12:00	E2024	yes	release	male	subadult	subadult male	5	NA	NA	NA	NA	NA	NA	0	5	5	0	0	86	217	86	117	NA	NA
9/15/2020	11:00-12:00	E2025	yes	release	undefined	juvenile	juvenile	8	NA	NA	NA	NA	NA	NA	0	8	8	0	0	460	270	110	70	NA	NA
9/19/2020	12:00-14:10	E2025	yes	catch	undefined	juvenile	juvenile	5	NA	NA	NA	NA	NA	NA	0	8	5	4	4	59	343	59	143	22.26263686	89.05054744	b
9/18/2020	11:00-12:00	E2026	yes	release	female	adult	adult female	8	NA	NA	NA	NA	NA	NA	3	8	8	3	0	435	295	85	95	NA	NA
9/18/2020	11:00-12:00	E2027	yes	release	female	adult	adult female	9	NA	NA	NA	NA	NA	NA	3	9	9	3	0	438	498	88	98	NA	NA
9/18/2020	21:00-23:00	E2027	yes	catch	female	adult	adult female	8	27.5	25	NA	2.5	LD	1	3	9	8	3.5	0.5	469	339	119	139	323.9876541	323.9876541	b
9/18/2020	11:00-12:00	E2028	yes	release	female	adult	adult female	10	NA	NA	NA	NA	NA	NA	3	10	10	3	0	431	704	81	104	NA	NA
9/19/2020	21:00-23:00	E2028	yes	catch	female	adult	adult female	10	32	29	NA	3	HD	1	3	10	10	4.5	1.5	393	715	43	115	26.37338726	26.37338726	f
9/18/2020	11:00-12:00	E2029	yes	release	female	adult	adult female	5	NA	NA	NA	NA	NA	NA	3	5	5	3	0	104	295	104	95	NA	NA
9/21/2020	11:00-12:00	E2029	yes	catch	female	adult	adult female	1	NA	NA	NA	NA	NA	NA	0	5	1	6	6	182	1028	182	28	245.7127953	737.1383859	f
9/18/2020	11:00-12:00	E2030	yes	release	female	adult	adult female	3	NA	NA	NA	NA	NA	NA	3	3	3	3	0	112	700	112	100	NA	NA
9/20/2020	21:00-23:00	E2030	yes	catch	female	adult	adult female	3	NA	NA	NA	NA	NA	NA	3	3	3	5.5	2.5	191	609	191	9	48.20290448	120.5072612	f
9/18/2020	11:00-12:00	E2031	yes	release	female	adult	adult female	4	NA	NA	NA	NA	NA	NA	3	4	4	3	0	108	498	108	98	NA	NA
9/20/2020	21:00-23:00	E2031	yes	catch	female	adult	adult female	4	32	29	NA	3	HD	1	3	4	4	5.5	2.5	9	591	9	191	54.33231083	135.8307771	b
9/21/2020	11:00-12:00	E2031	yes	catch	female	adult	adult female	5	NA	NA	NA	NA	NA	NA	3	4	5	6	3	11	377	11	177	428.0186912	428.0186912	b
9/18/2020	11:00-12:00	E2032	yes	release	male	adult	adult male	11	NA	NA	NA	NA	NA	NA	3	11	11	3	0	439	904	89	104	NA	NA
9/19/2020	12:00-14:10	E2032	yes	catch	male	adult	adult male	1	NA	NA	NA	NA	NA	NA	3	11	1	4	1	160	1032	160	32	306.9609096	306.9609096	f
9/18/2020	11:00-12:00	E2033	yes	release	male	adult	adult male	1	NA	NA	NA	NA	NA	NA	3	1	1	3	0	119	1102	119	102	NA	NA
9/20/2020	11:00-13:00	E2033	yes	catch	male	adult	adult male	2	NA	NA	NA	NA	NA	NA	3	1	2	5	2	195	940	195	140	89.47066558	178.9413312	f
9/18/2020	11:00-12:00	E2034	yes	release	male	adult	adult male	12	NA	NA	NA	NA	NA	NA	3	12	12	3	0	432	1100	82	100	NA	NA
9/18/2020	21:00-23:00	E2034	yes	catch	male	adult	adult male	12	22	21	NA	1	LD	1	3	12	12	3.5	0.5	427	1051	77	51	98.50888285	98.50888285	f, hanging on blackberry branch
9/18/2020	11:00-12:00	E2035	yes	release	male	adult	adult male	2	NA	NA	NA	NA	NA	NA	3	2	2	3	0	118	900	118	100	NA	NA
9/18/2020	11:00-12:00	E2036	yes	release	male	adult	adult male	7	NA	NA	NA	NA	NA	NA	3	7	7	3	0	432	99	82	99	NA	NA
9/20/2020	11:00-13:00	E2036	yes	catch	male	adult	adult male	7	NA	NA	NA	NA	NA	NA	3	7	7	5	2	425	90	75	90	5.700877125	11.40175425	f
9/21/2020	11:00-12:00	E2036	yes	catch	male	adult	adult male	7	NA	NA	NA	NA	NA	NA	3	7	7	6	3	418	94	68	94	8.062257748	8.062257748	f sat on same branch as 9/20/2020 morning
9/22/2020	11:00-13:00	E2036	yes	catch	male	adult	adult male	7	19	18	NA	1	HD	0	3	7	7	7	4	409	86	59	86	12.04159458	12.04159458	f
9/23/2020	10:45-12:30	E2036	yes	catch	male	adult	adult male	7	NA	NA	NA	NA	NA	NA	3	7	7	8	5	446	97	96	97	57.05329197	57.05329197	f
9/23/2020	21:00-22:00	E2036	yes	catch	male	adult	adult male	7	28	25	NA	3	LD	1	3	7	7	8.5	5.5	440	92	90	92	21.05020454	21.05020454	b
9/18/2020	11:00-12:00	E2037	yes	release	male	adult	adult male	6	NA	NA	NA	NA	NA	NA	3	6	6	3	0	109	91	109	91	NA	NA
9/15/2020	22:00-23:00	N1	no	catch	undefined	juvenile	juvenile	1	NA	40	NA	NA	NA	NA
9/16/2020	9:00-11:00	N10	no	catch	male	adult	adult male	4	NA	NA	NA	NA	NA	NA
9/21/2020	21:00-23:00	N100	no	catch	undefined	juvenile	juvenile	1	25	23.5	NA	1.5	HD	1
9/21/2020	21:00-23:00	N101	no	catch	male	subadult	subadult male	1	24	22.5	NA	1.5	HD	1
9/21/2020	21:00-23:00	N102	no	catch	male	subadult	subadult male	1	23	19	NA	4	HD	0
9/21/2020	21:00-23:00	N103	no	catch	male	adult	adult male	1	28	25	19	3	HD	0
9/21/2020	21:00-23:00	N104	no	catch	undefined	juvenile	juvenile	2	17	16	NA	1	HD	1
9/21/2020	21:00-23:00	N105	no	catch	female	subadult	subadult female	3	33	28	NA	5	HD	1
9/21/2020	21:00-23:00	N106	no	catch	male	subadult	subadult male	5	18	16.5	NA	1.5	HD	1
9/21/2020	21:00-23:00	N107	no	catch	male	subadult	subadult male	5	30	28.5	NA	1.5	SD	0
9/21/2020	21:00-23:00	N108	no	catch	undefined	juvenile	juvenile	6	17	15.5	NA	1.5	LD	1
9/21/2020	21:00-23:00	N109	no	catch	undefined	juvenile	juvenile	6	18	17	NA	1	LD	1
9/16/2020	9:00-11:00	N11	no	catch	male	adult	adult male	9	NA	NA	NA	NA	NA	NA
9/21/2020	21:00-23:00	N110	no	catch	female	subadult	subadult female	6	28	25	NA	3	HD	1
9/21/2020	21:00-23:00	N111	no	catch	male	subadult	subadult male	6	25	23	NA	2	HD	1
9/21/2020	21:00-23:00	N112	no	catch	undefined	juvenile	juvenile	6	21	19.5	NA	1.5	HD	1
9/21/2020	21:00-23:00	N113	no	catch	female	adult	adult female	6	24	22	NA	2	LD	1
9/21/2020	21:00-23:00	N114	no	catch	female	subadult	subadult female	7	21	19.5	NA	1.5	LD	1
9/21/2020	21:00-23:00	N115	no	catch	female	adult	adult female	7	24	22	NA	2	HD	1
9/21/2020	21:00-23:00	N116	no	catch	female	adult	adult female	7	29	26.5	NA	2.5	HD	1
9/21/2020	21:00-23:00	N117	no	catch	undefined	juvenile	juvenile	8	34	32	NA	2	LD	1
9/21/2020	21:00-23:00	N118	no	catch	male	subadult	subadult male	8	34	32	NA	2	HD	1
9/21/2020	21:00-23:00	N119	no	catch	female	subadult	subadult female	8	25	23	NA	2	HD	1
9/16/2020	9:00-11:00	N12	no	catch	undefined	juvenile	juvenile	2	NA	NA	NA	NA	NA	NA
9/21/2020	21:00-23:00	N120	no	catch	male	adult	adult male	9	NA	NA	NA	NA	NA	NA
9/21/2020	21:00-23:00	N121	no	catch	female	subadult	subadult female	9	32	31	NA	1	HD	1
9/21/2020	21:00-23:00	N122	no	catch	female	subadult	subadult female	9	25	23	NA	2	HD	1
9/21/2020	21:00-23:00	N123	no	catch	female	subadult	subadult female	9	23.5	21.5	NA	2	HD	1
9/21/2020	21:00-23:00	N124	no	catch	male	subadult	subadult male	10	36	34	NA	2	HD	1
9/21/2020	21:00-23:00	N125	no	catch	undefined	juvenile	juvenile	10	18	16	NA	2	LD	1
9/21/2020	21:00-23:00	N126	no	catch	female	subadult	subadult female	10	20	18	NA	2	HD	1
9/21/2020	21:00-23:00	N127	no	catch	undefined	juvenile	juvenile	12	14	13	NA	1	HD	1
9/21/2020	21:00-23:00	N128	no	catch	male	subadult	subadult male	12	17	15.5	NA	1.5	HD	0
9/22/2020	11:00-13:00	N129	no	catch	male	adult	adult male	5	38.5	35.5	NA	3	SD	0												b
9/16/2020	21:00-23:00	N13	no	catch	undefined	juvenile	juvenile	1	24	23	NA	1	SD	0
9/22/2020	11:00-13:00	N130	no	catch	male	subadult	subadult male	8	39	37	NA	2	SD	0												f
9/22/2020	20:30-22:00	N131	no	catch	male	adult	adult male	1	22.5	20.5	NA	2	HD	1
9/22/2020	20:30-22:00	N132	no	catch	female	adult	adult female	3	20	18.5	NA	1.5	HD	1
9/22/2020	20:30-22:00	N133	no	catch	undefined	juvenile	juvenile	4	33	30.5	NA	2.5	HD	1
9/22/2020	20:30-22:00	N134	no	catch	undefined	juvenile	juvenile	5	23	21	NA	2	SD	NA
9/22/2020	20:30-22:00	N135	no	catch	male	adult	adult male	6	26	23.5	NA	2.5	LD	1
9/22/2020	20:30-22:00	N136	no	catch	undefined	juvenile	juvenile	7	18	17	NA	1	SD	0
9/22/2020	20:30-22:00	N137	no	catch	female	subadult	subadult female	8	18	16	NA	2	LD	1
9/22/2020	20:30-22:00	N138	no	catch	male	adult	adult male	8	8.5	7.5	NA	1	HD	1
9/22/2020	20:30-22:00	N139	no	catch	male	subadult	subadult male	8	34.5	31.5	NA	3	HD	1
9/16/2020	21:00-23:00	N14	no	catch	undefined	juvenile	juvenile	1	15	13	NA	2	LD	1
9/22/2020	20:30-22:00	N140	no	catch	undefined	juvenile	juvenile	8	24	23	NA	1	HD	1
9/22/2020	20:30-22:00	N141	no	catch	female	subadult	subadult female	9	20	19	NA	1	SD	0
9/22/2020	20:30-22:00	N142	no	catch	undefined	juvenile	juvenile	9	19	17	12	2	LD	0
9/22/2020	20:30-22:00	N143	no	catch	female	adult	adult female	9	14	12	NA	2	LD	1
9/22/2020	20:30-22:00	N144	no	catch	undefined	juvenile	juvenile	10	24	22	NA	2	SD	0
9/22/2020	20:30-22:00	N145	no	catch	undefined	juvenile	juvenile	10	NA	NA	NA	NA	NA	NA
9/22/2020	20:30-22:00	N146	no	catch	undefined	juvenile	juvenile	12	NA	NA	NA	NA	NA	NA
9/22/2020	20:30-22:00	N147	no	catch	male	adult	adult male	12	NA	NA	NA	NA	NA	NA
9/23/2020	10:45-12:30	N148	no	catch	male	adult	adult male	1	NA	NA	NA	NA	NA	NA												b
9/23/2020	10:45-12:30	N149	no	catch	female	adult	adult female	2	NA	NA	NA	NA	NA	NA												f
9/16/2020	21:00-23:00	N15	no	catch	undefined	juvenile	juvenile	1	11	10	NA	1	SD	0
9/23/2020	10:45-12:30	N150	no	catch	male	adult	adult male	3	NA	NA	NA	NA	NA	NA												b
9/23/2020	10:45-12:30	N151	no	catch	undefined	juvenile	juvenile	3	NA	NA	NA	NA	NA	NA												f
9/23/2020	10:45-12:30	N152	no	catch	male	adult	adult male	8	NA	NA	NA	NA	NA	NA												f was found eating a fly
9/23/2020	10:45-12:30	N153	no	catch	male	adult	adult male	12	NA	NA	NA	NA	NA	NA												b
9/23/2020	21:00-22:00	N154	no	catch	male	subadult	subadult male	1	27	25	NA	2	LD	1												b
9/23/2020	21:00-22:00	N155	no	catch	undefined	juvenile	juvenile	1	14	13	NA	1	HD	0												b
9/23/2020	21:00-22:00	N156	no	catch	female	subadult	subadult female	1	37	35	NA	2	HD	1												b
9/23/2020	21:00-22:00	N157	no	catch	undefined	juvenile	juvenile	1	28	27	NA	1	HD	0												f
9/23/2020	21:00-22:00	N158	no	catch	male	subadult	subadult male	2	16	14	NA	2	HD	0												b
9/23/2020	21:00-22:00	N159	no	catch	female	subadult	subadult female	2	24.5	23	NA	1.5	HD	1												f
9/16/2020	21:00-23:00	N16	no	catch	male	subadult	subadult male	1	25	21	NA	4	SD	0
9/23/2020	21:00-22:00	N160	no	catch	undefined	juvenile	juvenile	2	22.5	21	NA	1.5	SD	0												f
9/23/2020	21:00-22:00	N161	no	catch	female	subadult	subadult female	2	24	22	NA	2	LD	1												f
9/23/2020	21:00-22:00	N162	no	catch	undefined	juvenile	juvenile	3	26	23	13	3	SD	0												b
9/23/2020	21:00-22:00	N163	no	catch	undefined	juvenile	juvenile	3	23	21	NA	2	SD	0												b
9/23/2020	21:00-22:00	N164	no	catch	undefined	juvenile	juvenile	6	24	23	NA	1	HD	0												f
9/23/2020	21:00-22:00	N165	no	catch	female	adult	adult female	7	NA	NA	NA	NA	NA	NA												f
9/23/2020	21:00-22:00	N166	no	catch	male	subadult	subadult male	8	NA	NA	NA	NA	NA	NA												f
9/23/2020	21:00-22:00	N167	no	catch	female	adult	adult female	8	NA	NA	NA	NA	NA	NA												f
9/23/2020	21:00-22:00	N168	no	catch	female	adult	adult female	8	29	25	NA	4	LD	1												f
9/23/2020	21:00-22:00	N169	no	catch	female	adult	adult female	9	39.5	36	NA	3.5	LD	1												f
9/16/2020	21:00-23:00	N17	no	catch	female	adult	adult female	2	31	29	NA	2	SD	0
9/23/2020	21:00-22:00	N170	no	catch	undefined	juvenile	juvenile	9	17	15.5	NA	1.5	HD	1												f
9/23/2020	21:00-22:00	N171	no	catch	undefined	juvenile	juvenile	10	24	22	NA	2	HD	1												f
9/23/2020	21:00-22:00	N172	no	catch	male	adult	adult male	10	20.5	19	NA	1.5	HD	1												f
9/23/2020	21:00-22:00	N173	no	catch	male	adult	adult male	11	36	34	NA	2	SD	0												b
9/23/2020	21:00-22:00	N174	no	catch	male	adult	adult male	12	29	27	21	2	SD	0												b
9/23/2020	21:00-22:00	N175	no	catch	male	subadult	subadult male	1	31	29	NA	2	HD	0												f
9/24/2020	11:45-13:15	N176	no	catch	male	adult	adult male	1	NA	NA	NA	NA	NA	NA												b
9/24/2020	11:45-13:15	N177	no	catch	male	adult	adult male	1	NA	NA	NA	NA	NA	NA												b
9/24/2020	11:45-13:15	N178	no	catch	undefined	juvenile	juvenile	1	NA	NA	NA	NA	NA	NA												f
9/24/2020	11:45-13:15	N179	no	catch	undefined	juvenile	juvenile	2	NA	NA	NA	NA	NA	NA												b
9/16/2020	21:00-23:00	N18	no	catch	female	adult	adult female	3	25	22	NA	3	NA	NA												eating spider while hanging (potentially lycosid)
9/24/2020	11:45-13:15	N180	no	catch	male	adult	adult male	7	NA	NA	NA	NA	NA	NA												b was found sitting in thorne bush
9/24/2020	11:45-13:15	N181	no	catch	male	subadult	subadult male	8	NA	NA	NA	NA	NA	NA												f
9/24/2020	11:45-13:15	N182	no	catch	male	subadult	subadult male	9	NA	NA	NA	NA	NA	NA												f
9/24/2020	21:00-22:15	N183	no	catch	undefined	juvenile	juvenile	3	18	15	NA	3	SD	NA												f
9/24/2020	21:00-22:15	N184	no	catch	male	adult	adult male	3	44	42	30	2	SD	0												f
9/24/2020	21:00-22:15	N185	no	catch	undefined	juvenile	juvenile	5	15	14	NA	1	HD	0												b
9/24/2020	21:00-22:15	N186	no	catch	undefined	juvenile	juvenile	7	32	30	NA	2	SD	1												b
9/24/2020	21:00-22:15	N187	no	catch	male	adult	adult male	9	25	24.5	NA	0.5	SD	0												f was eating a fly
9/24/2020	21:00-22:15	N188	no	catch	male	subadult	subadult male	10	35	32	NA	3	HD	0												f
9/24/2020	21:00-22:15	N189	no	catch	undefined	juvenile	juvenile	10	15	13.5	NA	1.5	LD	1												b
9/16/2020	21:00-23:00	N19	no	catch	undefined	juvenile	juvenile	3	19	18	NA	1	NA	NA
9/24/2020	21:00-22:15	N190	no	catch	female	subadult	subadult female	12	18	16	NA	2	SD	0												f
9/15/2020	22:00-23:00	N2	no	catch	undefined	juvenile	juvenile	1	NA	37	NA	NA	NA	NA
9/16/2020	21:00-23:00	N20	no	catch	undefined	juvenile	juvenile	4	14	13	NA	1	SD	0
9/16/2020	21:00-23:00	N21	no	catch	male	adult	adult male	4	18	15.5	NA	2.5	HD	0
9/16/2020	21:00-23:00	N22	no	catch	male	adult	adult male	5	19	17	NA	2	SD	0
9/16/2020	21:00-23:00	N23	no	catch	undefined	juvenile	juvenile	6	25	23.5	NA	1.5	NA	NA
9/16/2020	21:00-23:00	N24	no	catch	undefined	juvenile	juvenile	7	17	15	NA	2	NA	NA
9/16/2020	21:00-23:00	N25	no	catch	undefined	juvenile	juvenile	7	22	15.5	NA	6.5	NA	NA
9/16/2020	21:00-23:00	N26	no	catch	female	adult	adult female	8	24	22	NA	2	LD	1
9/16/2020	21:00-23:00	N27	no	catch	undefined	juvenile	juvenile	9	25	23.5	NA	1.5	NA	NA
9/16/2020	21:00-23:00	N28	no	catch	undefined	juvenile	juvenile	10	9	7	NA	2	SD	0
9/16/2020	21:00-23:00	N29	no	catch	undefined	juvenile	juvenile	10	34	28	NA	6	SD	0
9/15/2020	22:00-23:00	N3	no	catch	undefined	juvenile	juvenile	5	NA	18	NA	NA	NA	NA
9/16/2020	21:00-23:00	N30	no	catch	undefined	juvenile	juvenile	11	15	14	NA	1	NA	NA
9/17/2020	10:30-11:30	N31	no	catch	female	adult	adult female	1	NA	NA	NA	NA	NA	NA												f
9/17/2020	10:30-11:30	N32	no	catch	male	adult	adult male	5	NA	NA	NA	NA	NA	NA												b
9/17/2020	10:30-11:30	N33	no	catch	male	adult	adult male	5	NA	NA	NA	NA	NA	NA												b
9/17/2020	10:30-11:30	N34	no	catch	male	adult	adult male	8	NA	NA	NA	NA	NA	NA												f
9/17/2020	10:30-11:30	N35	no	catch	male	adult	adult male	10	NA	NA	NA	NA	NA	NA												f
9/17/2020	21:00-23:00	N36	no	catch	female	adult	adult female	1	16	14	NA	2	NA	NA												f
9/17/2020	21:00-23:00	N37	no	catch	female	subadult	subadult female	12	17	15	NA	2	NA	NA												f
9/17/2020	21:00-23:00	N38	no	catch	undefined	juvenile	juvenile	5	15	13	NA	2	NA	NA												f
9/17/2020	21:00-23:00	N39	no	catch	undefined	juvenile	juvenile	6	8	7	NA	1	NA	NA												f
9/15/2020	22:00-23:00	N4	no	catch	undefined	juvenile	juvenile	10	NA	43	NA	NA	NA	NA
9/17/2020	21:00-23:00	N40	no	catch	undefined	juvenile	juvenile	7	12	11	NA	1	NA	NA												f
9/17/2020	21:00-23:00	N41	no	catch	undefined	juvenile	juvenile	8	25	24	NA	1	NA	NA												f
9/17/2020	21:00-23:00	N42	no	catch	female	adult	adult female	8	20	17	NA	3	NA	NA												f
9/18/2020	11:00-12:00	N43	no	catch	female	adult	adult female	1	NA	NA	NA	NA	NA	NA
9/18/2020	11:00-12:00	N44	no	catch	female	adult	adult female	9	NA	NA	NA	NA	NA	NA
9/18/2020	21:00-23:00	N45	no	catch	undefined	juvenile	juvenile	2	9.5	8.5	NA	1	LD	1												f
9/18/2020	21:00-23:00	N46	no	catch	female	adult	adult female	2	23.5	21	NA	2.5	LD	1												f
9/18/2020	21:00-23:00	N47	no	catch	undefined	juvenile	juvenile	3	17.5	15.5	13	2	SD	0												f
9/18/2020	21:00-23:00	N48	no	catch	undefined	juvenile	juvenile	3	14	13	NA	1	HD	1												f
9/18/2020	21:00-23:00	N49	no	catch	male	adult	adult male	5	37.5	35	NA	2.5	NA	NA												f
9/15/2020	22:00-23:00	N5	no	catch	female	adult	adult female	1	NA	28	NA	NA	NA	NA
9/18/2020	21:00-23:00	N50	no	catch	undefined	juvenile	juvenile	6	35	32	NA	3	SD	0												b
9/18/2020	21:00-23:00	N51	no	catch	undefined	juvenile	juvenile	7	20	18.5	NA	1.5	LD	1												b
9/18/2020	21:00-23:00	N52	no	catch	male	adult	adult male	9	24.5	22.5	NA	2	LD	1												f
9/18/2020	21:00-23:00	N53	no	catch	undefined	juvenile	juvenile	9	28.5	25	17	3.5	SD	0												b
9/18/2020	21:00-23:00	N54	no	catch	female	subadult	subadult female	10	11	10	NA	1	HD	1												f
9/18/2020	21:00-23:00	N55	no	catch	female	adult	adult female	10	36.5	34.5	NA	2	LD	1												f
9/19/2020	12:00-14:10	N56	no	catch	female	subadult	subadult female	2	NA	NA	NA	NA	NA	NA												f
9/19/2020	12:00-14:10	N57	no	catch	undefined	juvenile	juvenile	2	NA	NA	NA	NA	NA	NA												f
9/19/2020	12:00-14:10	N58	no	catch	male	subadult	subadult male	3	NA	NA	NA	NA	NA	NA												f
9/19/2020	12:00-14:10	N59	no	catch	male	subadult	subadult male	7	NA	NA	NA	NA	NA	NA												f
9/16/2020	9:00-11:00	N6	no	catch	male	adult	adult male	6	NA	NA	NA	NA	NA	NA
9/19/2020	21:00-23:00	N60	no	catch	female	adult	adult female	1	24.5	22	NA	2.5	LD	1												f
9/19/2020	21:00-23:00	N61	no	catch	undefined	juvenile	juvenile	1	26	24.5	24	1.5	SD	0												f
9/19/2020	21:00-23:00	N62	no	catch	undefined	juvenile	juvenile	1	17	15.5	NA	1.5	HD	1												f
9/19/2020	21:00-23:00	N63	no	catch	undefined	juvenile	juvenile	2	21	20	NA	1	HD	1												f
9/19/2020	21:00-23:00	N64	no	catch	male	adult	adult male	3	26	23	NA	3	NA	NA												f
9/19/2020	21:00-23:00	N65	no	catch	male	subadult	subadult male	3	20	18.5	NA	1.5	HD	1												f
9/19/2020	21:00-23:00	N66	no	catch	undefined	juvenile	juvenile	4	12	11	NA	1	HD	0												f
9/19/2020	21:00-23:00	N67	no	catch	male	subadult	subadult male	4	22	20.5	NA	1.5	HD	0												f
9/19/2020	21:00-23:00	N68	no	catch	undefined	juvenile	juvenile	4	24	22.5	NA	1.5	HD	1												f
9/19/2020	21:00-23:00	N69	no	catch	undefined	juvenile	juvenile	5	22	21	NA	1	HD	1												f
9/16/2020	9:00-11:00	N7	no	catch	male	subadult	subadult male	7	NA	NA	NA	NA	NA	NA
9/19/2020	21:00-23:00	N70	no	catch	undefined	juvenile	juvenile	5	19.5	18	NA	1.5	LD	1												f
9/19/2020	21:00-23:00	N71	no	catch	female	adult	adult female	5	25	22.5	NA	2.5	HD	1												f
9/19/2020	21:00-23:00	N72	no	catch	undefined	juvenile	juvenile	5	25	24	NA	1	LD	1												f
9/19/2020	21:00-23:00	N73	no	catch	male	adult	adult male	7	25	23	NA	2	HD	0												f
9/19/2020	21:00-23:00	N74	no	catch	female	adult	adult female	9	NA	NA	NA	NA	NA	NA												f
9/20/2020	11:00-13:00	N75	no	catch	undefined	juvenile	juvenile	1	NA	NA	NA	NA	NA	NA
9/20/2020	11:00-13:00	N76	no	catch	undefined	juvenile	juvenile	4	NA	NA	NA	NA	NA	NA
9/20/2020	11:00-13:00	N77	no	catch	undefined	juvenile	juvenile	4	NA	NA	NA	NA	NA	NA
9/20/2020	11:00-13:00	N78	no	catch	female	adult	adult female	4	NA	NA	NA	NA	NA	NA
9/20/2020	11:00-13:00	N79	no	catch	male	subadult	subadult male	5	NA	NA	NA	NA	NA	NA
9/16/2020	9:00-11:00	N8	no	catch	female	subadult	subadult female	5	NA	NA	NA	NA	NA	NA
9/20/2020	11:00-13:00	N80	no	catch	male	subadult	subadult male	6	NA	NA	NA	NA	NA	NA
9/20/2020	11:00-13:00	N81	no	catch	female	adult	adult female	8	NA	NA	NA	NA	NA	NA												on dried leaf
9/20/2020	11:00-13:00	N82	no	catch	female	adult	adult female	9	NA	NA	NA	NA	NA	NA
9/20/2020	21:00-23:00	N83	no	catch	female	subadult	subadult female	1	29	27	NA	2	LD	1												b
9/20/2020	21:00-23:00	N84	no	catch	female	subadult	subadult female	1	28	26.5	NA	1.5	LD	1												f
9/20/2020	21:00-23:00	N85	no	catch	female	subadult	subadult female	4	25	23.5	NA	1.5	HD	1												f
9/20/2020	21:00-23:00	N86	no	catch	female	subadult	subadult female	5	22	21	NA	1	HD	1												f
9/20/2020	21:00-23:00	N87	no	catch	undefined	juvenile	juvenile	5	25	23	NA	2	LD	1												f
9/20/2020	21:00-23:00	N88	no	catch	female	adult	adult female	6	23	21	NA	2	HD	1												f
9/20/2020	21:00-23:00	N89	no	catch	undefined	juvenile	juvenile	6	23	21	NA	2	SD	0												f
9/16/2020	9:00-11:00	N9	no	catch	female	subadult	subadult female	4	NA	NA	NA	NA	NA	NA
9/20/2020	21:00-23:00	N90	no	catch	female	subadult	subadult female	9	19	17.5	NA	1.5	LD	1												f
9/21/2020	11:00-12:00	N91	no	catch	female	adult	adult female	1	NA	NA	NA	NA	NA	NA												f captured
9/21/2020	11:00-12:00	N92	no	catch	female	adult	adult female	4	NA	NA	NA	NA	NA	NA												b captured
9/21/2020	11:00-12:00	N93	no	catch	undefined	juvenile	juvenile	5	NA	NA	NA	NA	NA	NA												f
9/21/2020	11:00-12:00	N94	no	catch	male	subadult	subadult male	5	NA	NA	NA	NA	NA	NA												captured was sitting on center pole
9/21/2020	11:00-12:00	N95	no	catch	undefined	juvenile	juvenile	6	NA	NA	NA	NA	NA	NA												f
9/21/2020	11:00-12:00	N96	no	catch	female	adult	adult female	7	NA	NA	NA	NA	NA	NA												b
9/21/2020	11:00-12:00	N97	no	catch	female	adult	adult female	8	NA	NA	NA	NA	NA	NA												f on leaf (photos)
9/21/2020	11:00-12:00	N98	no	catch	female	adult	adult female	9	NA	NA	NA	NA	NA	NA												b same branch as 9/20/2020
9/21/2020	21:00-23:00	N99	no	catch	undefined	juvenile	juvenile	1	16	15	NA	1	LD	1
